# Supplementary material for: Night shift work and risk of breast cancer in women: the Generations Study cohort
Source: Br J Cancer. 2019 May 29;121(2):172–9. doi: 10.1038/s41416-019-0485-7 (PMC6738051; doi:10.1038/s41416-019-0485-7)
Supplement: Supplementary file 1 — Supplementary Table 1 [file 41416_2019_485_MOESM1_ESM.xlsx]

## Sheet: Supplementary Table 1
SUPPLEMENTARY TABLE 1: Characteristics of incident invasive breast cancer cases arising in 102,869 women from the Generations Study, 2004–2017
Characteristic		N	%
Age at breast cancer diagnosis (years)
24–44		269	13.1
45–54		536	26
55–64		689	33.5
65–74		471	22.9
74–95		94	4.6
Year of breast cancer diagnosis
2004–2009		683	33.2
2010–2014		1177	57.2
2015–2017		199	9.7
Confirmation of breast cancer
Confirmed*		2041	99.1
Self-reported only†		18	0.9
Histological type
Ductal		1611	78.2
Lobular		337	16.4
Mucinous or colloid		23	1.1
Tubular		32	1.6
Adenocarcinoma, NOS		15	0.7
Other named types		20	1
Type unknown		21	1
Estrogen receptor status
Positive		1677	81.4
Negative		313	15.2
Type unknown		69	3.4
Progesterone receptor status
Positive		868	42.2
Negative		432	21
Type unknown		759	36.9
Human epidermal growth factor receptor 2 status
Positive		273	13.3
Negative		1542	74.9
Type unknown		273	11.9
Total number of cases		2059	100
* Confirmation through national cancer registration or medical records
† Mostly with treatment or other details that implied breast cancer
