# Supplementary material for: Night shift work and risk of breast cancer in women: the Generations Study cohort
Source: Br J Cancer. 2019 May 29;121(2):172–9. doi: 10.1038/s41416-019-0485-7 (PMC6738051; doi:10.1038/s41416-019-0485-7)
Supplement: Supplementary file 2 — Supplementary Table 2 [file 41416_2019_485_MOESM2_ESM.xlsx]

## Sheet: Supplementary Table 2
SUPPLEMENTARY TABLE 2: Relative risk of invasive breast cancer in relation to ever being a night shift worker* in last 10 years, by frequency, intensity, and duration of night shift work in women who reported being in a paid or self-employed job, student, unemployed, or retired at recruitment
	Cases†	Person-years		Age adjusted				Full adjustment‡
		(per 100,000)		HR	95% CI	P-value		HR	95% CI	P-value
Being a night shift worker within the last 10 years
None	1574	636.5		1	Baseline			1	Baseline
Yes	201	133.2		1.01	0.86–1.17	0.86		1.02	0.87–1.19	0.82
Average hours worked per night
None	1574	636.5		1	Baseline			1	Baseline
<7 hours	86	61.7		1.09	0.88–1.36	0.44		1.08	0.87–1.35	0.49
7+ hours	98	61.4		0.95	0.78–1.17	0.78		0.98	0.80–1.21	0.86
Unknown	17	10.1		0.92	0.57–1.49	0.57		0.95	0.59–1.53	0.83
Trend§:						0.39				0.53
Average nights per week on night shift
None	1574	636.5		1	Baseline			1	Baseline
<4	144	99.1		0.97	0.81–1.15	0.72		0.98	0.82–1.17	0.84
4–7	51	29.5		1.2	0.91–1.59	0.2		1.23	0.92–1.63	0.16
Unknown	6	4.6		0.68	0.30–1.52	0.35		0.66	0.30–1.48	0.32
Trend§:						0.058				0.052
Average hours per week on night shift
None	1574	636.5		1	Baseline			1	Baseline
<10	67	52.9		0.92	0.72–1.18	0.31		0.92	0.71–1.172	0.49
10–<20	57	36.4		1.07	0.82–1.40	0.67		1.09	0.83–1.43	0.53
20–<30	33	19.4		1.04	0.73–1.47	0.9		1.07	0.75–1.51	0.72
30+	25	12.4		1.27	0.85–1.88	0.36		1.34	0.90–1.99	0.16
Unknown	19	12.1		0.84	0.53–1.32	0.54		0.86	0.55–1.35	0.51
Trend§:						0.03				0.027
Cumulative years of employment as night shift worker
None	1574	636.5		1	Baseline			1	Baseline
<10	79	80.6		0.89	0.71–1.12	0.36		0.9	0.72–1.14	0.4
10–<20	63	31.6		1.13	0.87–1.45	0.61		1.15	0.89–1.48	0.28
20–<30	35	14.3		0.99	0.71–1.38	0.81		0.99	0.71–1.39	0.96
30+	24	6.7		1.18	0.78–1.76	0.59		1.18	0.79–1.77	0.43
Trend§:						0.31				0.35
Cumulative hours of night shift work (10,000 hours)
None	1574	636.5		1	Baseline			1	Baseline
0–<1	97	77.3		1.04	0.84–1.28	0.99		1.04	0.84–1.29	0.71
1–<2	36	17.9		1.08	0.77–1.50	0.95		1.1	0.79–1.54	0.57
2–<3	21	7.7		1.23	0.80–1.89	0.37		1.25	0.81–1.93	0.31
3+	20	7		1.06	0.68–1.65	0.84		1.08	0.70–1.69	0.72
Unknown	27	23.2		0.73	0.50–1.07	0.16		0.75	0.51–1.09	0.13
Trend§:						0.67				0.62
HR: Hazard Ratio; CI: Confidence Interval
* Night shift work: Over the last ten years, have you had any jobs that regularly involved work in the late evening or night (between 10pm and 7am)?
† Number of breast cancer cases
‡ HR adjusted for: attained age (Cox regression time scale); time since recruitment to cohort (0, 1–2, 3+ years); birth cohort (1908–39, 1940–49, 1950–59, 1960–69, 1970–96); benign breast disease (yes, no); family history of breast cancer in 1st degree relatives (yes, no); socio-economic score (ACORN score as trend, missing); birth weight (trend, missing); height at age 20 (trend, missing); age a…
§ Trend evaluated over those doing night shift work, based on time-varying annually updated values
