# Supplementary material for: Night shift work and risk of breast cancer in women: the Generations Study cohort
Source: Br J Cancer. 2019 May 29;121(2):172–9. doi: 10.1038/s41416-019-0485-7 (PMC6738051; doi:10.1038/s41416-019-0485-7)
Supplement: Supplementary file 3 — Supplementary Table 3 [file 41416_2019_485_MOESM3_ESM.xlsx]

## Sheet: Supplementary Table 3
SUPPLEMENTARY TABLE 3: Relative risk of invasive breast cancer in relation to ever being a night shift worker* in last 10 years, by type of work, age started, timing of first pregnancy, and time since last night shift work in women who reported being in a paid or self-employed job, student, unemployed, or retired at recruitment
	Cases†	Person-years		Age adjusted				Full adjustment‡
		(per 100,000)		HR	95% CI	P-value		HR	95% CI	P-value
Type of night shift work in last 10 years
None	1574	636.5		1	Baseline			1	Baseline
Nurse	81	48.6		0.86	0.69–1.08	0.19		0.88	0.71–1.11	0.29
Waitress	9	23		0.6	0.31–1.17	0.13		0.61	0.32–1.20	0.15
Office/shops	26	13		1.31	0.89–1.93	0.18		1.34	0.90–1.97	0.15
Health Carer	19	8.2		1.27	0.81–2.00	0.29		1.4	0.89–2.21	0.15
Technical	18	7.9		1.46	0.92–2.33	0.11		1.37	0.86–2.19	0.18
Emergency services, armed forces, air crew	11	6.5		1.26	0.70–2.29	0.44		1.21	0.67–2.20	0.53
Manual work	7	3.9		1.15	0.55–2.42	0.71		1.18	0.56–2.48	0.66
Doctor/GP	7	8.1		0.88	0.42–1.86	0.74		0.82	0.39–1.72	0.59
Other	23	14		1.07	0.71–1.62	0.74		1.05	0.69–1.58	0.83
Heterogeneity:						0.3				0.33
Age started night work (years)
None	1574	636.5		1	Baseline			1	Baseline
<25	68	68.9		1.05	0.82–1.36	0.68		1.06	0.82–1.37	0.64
25–34	43	33.3		0.87	0.64–1.18	0.37		0.89	0.65–1.21	0.45
35–44	59	18.9		1.25	0.96–1.62	0.096		1.27	0.98–1.65	0.074
45+	31	12.1		0.81	0.57–1.15	0.24		0.81	0.57–1.16	0.25
Trend:						0.85				0.82
Night work in relation to first pregnancy, parous women only
Parous but no night work	1341	491.2		1	Baseline			1	Baseline
Started night work before 1st pregnancy	54	37.6		1.02	0.77–1.36	0.87		0.98	0.77–1.30	0.87
Started night work after 1st pregnancy	104	42.7		1	0.82–1.22	0.99		1.04	0.85–1.28	0.7
Time since last night shift work (years)
None	1574	636.5		1	Baseline			1	Baseline
Current	82	52.1		1.03	0.82–1.29	0.78		1.05	0.84–1.32	0.66
0–<5	56	37.9		1.06	0.81–1.39	0.65		1.06	0.81–1.39	0.65
5–<10	63	43.3		0.93	0.72–1.20	0.56		0.94	0.73–1.22	0.66
Trend§:						0.21				0.25
HR: Hazard Ratio; CI: Confidence Interval
* Night shift work: Over the last ten years, have you had any jobs that regularly involved work in the late evening or night (between 10pm and 7am)
† Number of breast cancer cases
‡ HR adjusted for: attained age (Cox regression time scale); time since recruitment to cohort (0, 1–2, 3+ years); birth cohort (1908–39, 1940–49, 1950–59, 1960–69, 1970–96); benign breast disease (yes, no); family history of breast cancer in 1st degree relatives (yes, no); socio-economic score (ACORN score as trend, missing); birth weight (trend, missing); height at age 20 (trend, missing); age a…
§ Trend evaluated over those who have ceased night shift work, based on time-varying annually updated values
