# Supplementary material for: Night shift work and risk of breast cancer in women: the Generations Study cohort
Source: Br J Cancer. 2019 May 29;121(2):172–9. doi: 10.1038/s41416-019-0485-7 (PMC6738051; doi:10.1038/s41416-019-0485-7)
Supplement: Supplementary file 4 — Supplementary Table 4 [file 41416_2019_485_MOESM4_ESM.xlsx]

## Sheet: Supplementary Table 4
SUPPLEMENTARY TABLE 4: Relative risk of invasive breast cancer in relation to ever being a night shift worker* in last 10 years, stratified by risk factors for breast cancer, and ever use of melatonin supplements
	Cases†	Person-years (per 100,000)		HR for night shift work within the last 10 years
				Age adjusted				Full adjustment‡
				HR	95% CI	P-value		HR	95% CI	P-value
BMI at age 20 (kg/m2) (excludes missing and those <20 years of age)
<22.5	1437	563.9		1.05	0.88–1.25	0.61		1.04	0.87–1.24	0.66
≥22.5	557	278.8		0.88	0.68–1.15	0.36		0.9	0.69–1.17	0.44
Interaction:				P=0.29				P=0.36
Family history of breast cancer
None	1552	745.6		1.01	0.86–1.19	0.87		1.02	0.87–1.20	0.82
Yes	507	135.3		0.9	0.66–1.23	0.51		0.92	0.67–1.25	0.58
Interaction:				P=0.50				P=0.55
History of benign breast
None	1448	713.1		0.91	0.76–1.08	0.29		0.93	0.78–1.11	0.42
Yes	611	167.8		1.13	0.88–1.46	0.33		1.16	0.91–1.50	0.24
Interaction:				P=0.16				P=0.15
Living in affluent neighbourhood
More affluent	1019	380		1.1	0.88–1.37	0.41		1.11	0.89–1.38	0.36
Less affluent	1040	500.8		0.92	0.76–1.11	0.37		0.92	0.76–1.11	0.38
Interaction:				P=0.22				P=0.20
Parity
Nulliparous	297	206		0.98	0.71–1.36	0.91		0.99	0.71–1.37	0.95
Parous	1762	674.9		0.98	0.84–1.15	0.83		0.99	0.84–1.16	0.87
Interaction:				P=0.99				P=0.98
Alcohol consumption
Never	172	80.5		1.43	0.93–2.20	0.11		1.46	0.95–2.26	0.086
Ever	1887	800.3		0.95	0.81–1.10	0.48		0.96	0.82–1.12	0.56
Interaction:				P=0.089				P=0.080
Smoking cigarettes
Never	1223	564.3		0.97	0.80–1.17	0.73		0.98	0.81–1.19	0.86
Ever	836	316.6		0.98	0.79–1.21	0.85		1.01	0.82–1.26	0.9
Interaction:				P=0.92				P=0.83
Physical activity (MET) §
<50	979	432.7		0.98	0.79–1.23	0.88		1	0.80–1.25	0.99
≥50	1078	446.8		0.98	0.82–1.19	0.87		0.99	0.82–1.20	0.93
Interaction:				P=0.99				P=0.96
Postmenopausal hormone therapy use (only among post-menopausal women)
Never	830	275.8		1.1	0.86–1.42	0.44		1.12	0.87–1.43	0.39
Ever	638	177.1		1.1	0.82–1.48	0.54		1.12	0.83–1.51	0.45
Interaction:				P=0.98				P=0.97
Postmenopausal BMI (only among post-menopausal women) §
<25	574	191.9		1.2	0.87–1.65	0.28		1.21	0.88–1.68	0.24
≥25	679	193.5		1.07	0.81–1.41	0.64		1.12	0.85–1.48	0.43
Interaction:				P=0.61				P=0.71
Ever used melatonin supplements before recruitment
No	1968	852.2		0.96	0.82–1.11	0.57		0.97	0.84–1.13	0.71
Yes	91	28.6		1.61	0.89–2.89	0.11		1.59	0.88–2.86	0.12
Interaction:				P=0.11				P=0.13
HR: Hazard Ratio; CI: Confidence Interval; MET: Metabolic Equivalent to Task
* Night shift work: Over the last ten years, have you had any jobs that regularly involved work in the late evening or night (between 10pm and 7am)?
† Number of breast cancer cases
‡ HR adjusted for: attained age (Cox regression time scale); time since recruitment to cohort (0, 1–2, 3+ years); birth cohort (1908–39, 1940–49, 1950–59, 1960–69, 1970–96); benign breast disease (yes, no); family history of breast cancer in 1st degree relatives (yes, no); socio-economic score (ACORN score as trend, missing); birth weight (trend, missing); height at age 20 (trend, missing); age a…
§ Excludes strata for missing level of risk factor
