# Supplementary material for: Night shift work and risk of breast cancer in women: the Generations Study cohort
Source: Br J Cancer. 2019 May 29;121(2):172–9. doi: 10.1038/s41416-019-0485-7 (PMC6738051; doi:10.1038/s41416-019-0485-7)
Supplement: Supplementary file 5 — Supplementary Table 5 [file 41416_2019_485_MOESM5_ESM.xlsx]

## Sheet: Supplementary Table 5
SUPPLEMENTARY TABLE 5: Relative risk of invasive breast cancer in relation to being a night shift worker* in last 10 years, by menopausal status and type of breast cancer
	Night shift work within the last 10 years†			HR for night shift work within the last 10 years‡				Average hours per week on night shift‡
	No	Yes		Yes vs No				<10			10–<20			20–<30			30+			Trend§
	Cases	Cases		HR	95% CI	P-value		HR	95% CI		HR	95% CI		HR	95% CI		HR	95% CI		P-value
Menopausal status
Pre-	494	97		0.88	0.70–1.09	0.24		0.65	0.44–0.95		1.13	0.80–1.60		1.03	0.64–1.68		0.89	0.46–1.73		0.92
Post-	1351	117		1.1	0.91–1.34	0.31		1.12	0.82–1.52		0.97	0.66–1.44		1.06	0.66–1.69		1.58	0.98–2.56		0.099
Interaction:				P=0.12				P=0.13												0.25
Estrogen Receptor (ER) Status
ER+	1512	165		0.96	0.81–1.13	0.64		0.87	0.66–1.14		1.01	0.75–1.36		1.05	0.72–1.53		1.15	0.73–1.82		0.53
ER−	276	37		1.02	0.72–1.43	0.93		1.02	0.60–1.75		1.14	0.62–2.07		1.09	0.48–2.47		1.45	0.60–3.51		0.4
Unknown	57	12		1.82	0.89–3.74	0.1		(omitted: too few exposed cases for analysis)
Interaction:				P=0.23				P=0.96												0.64
Progesterone Receptor (PR) Status
PR+	771	97		1.04	0.84–1.30	0.71		0.98	0.69–1.39		1.13	0.77–1.65		0.69	0.37–1.29		1.45	0.84–2.53		0.24
PR−	381	51		1.1	0.82–1.47	0.54		1.03	0.64–1.66		1.22	0.72–2.04		1.69	0.95–3.02		1.35	0.60–3.02		0.12
Unknown	693	66		0.88	0.68–1.14	0.32		0.65	0.40–1.03		0.9	0.56–1.45		1.11	0.64–1.92		0.96	0.46–2.04		0.48
Interaction:				P=0.47				P=0.42												0.24
Human Epidermal Growth Factor-Receptor 2 (HER2) Status
HER2+	242	31		0.88	0.61–1.29	0.52		0.68	0.35–1.30		1.48	0.86–2.56		0.57	0.18–1.78		1.2	0.44–3.27		0.85
HER2−	1384	158		1.02	0.86–1.21	0.82		0.98	0.74–1.28		0.93	0.67–1.28		1.24	0.86–1.79		1.21	0.76–1.93		0.27
Unknown	219	25		1	0.65–1.54	0.99		0.53	0.22–1.30		1.35	0.69–2.63		0.51	0.13–2.05		1.64	0.61–4.44		0.81
Interaction:				P=0.79				P=0.38												0.95
Histological sub-type
Ductal	1439	172		0.99	0.85–1.17	0.95		0.82	0.62–1.08		1.17	0.89–1.54		1.01	0.69–1.48		1.09	0.68–1.74		0.47
Lobular	301	36		1.24	0.87–1.78	0.24		1.52	0.91–2.55		0.66	0.27–1.60		1.52	0.72–3.23		2.14	0.95–4.83		0.072
Other	105	6		0.45	0.20–1.04	0.062		(omitted: too few exposed cases for analysis)
Interaction:				P=0.087				P=0.075												0.2
HR: Hazard Ratio; CI: Confidence Interval
* Night shift work: Over the last ten years, have you had any jobs that regularly involved work in the late evening or night (between 10pm and 7am)?
† Number of breast cancer cases
‡ HR adjusted for: attained age (Cox regression time scale); time since recruitment to cohort (0, 1–2, 3+ years); birth cohort (1908–39, 1940–49, 1950–59, 1960–69, 1970–96); benign breast disease (yes, no); family history of breast cancer in 1st degree relatives (yes, no); socio-economic score (ACORN score as trend, missing); birth weight (trend, missing); height at age 20 (trend, missing); age a…
§ Trend evaluated over those doing night shift work, based on time-varying annually updated values (excludes missing hours per week)
