# Supplementary material for: Night shift work and risk of breast cancer in women: the Generations Study cohort
Source: Br J Cancer. 2019 May 29;121(2):172–9. doi: 10.1038/s41416-019-0485-7 (PMC6738051; doi:10.1038/s41416-019-0485-7)
Supplement: Supplementary file 6 — Supplementary Table 6 [file 41416_2019_485_MOESM6_ESM.xlsx]

## Sheet: Supplementary Table 6
SUPPLEMENTARY TABLE 6: Relative risk of invasive breast cancer in relation to being a night shift worker* in last 10 years, by type of breast cancer and menopausal status
	Night shift work within the last 10 years†			HR for night shift work within the last 10 years‡				Average hours per week on night shift‡
	No	Yes		Yes vs No				<10			10–<20			20–<30			30+			Trend§
	Cases	Cases		HR	95% CI	P-value		HR	95% CI		HR	95% CI		HR	95% CI		HR	95% CI		P-value
Estrogen Receptor (ER) Status
Pre-menopausal women
ER+	394	70		0.81	0.62–1.04	0.099		0.57	0.36–0.90		1.04	0.69–1.56		1.15	0.69–1.94		0.5	0.19–1.36		0.27
ER−	81	24		1.18	0.75–1.84	0.48		1.12	0.57–2.22		1.59	0.80–3.17		0.68	0.17–2.76		1.61	0.51–5.05		0.63
Unknown	19	3		0.62	0.17–2.31	0.48		(omitted: too few exposed cases for analysis)
Interaction:				P=0.31				P=0.19												0.96
Post-menopausal women
ER+	1118	95		1.12	0.90–1.39	0.3		1.19	0.85–1.66		0.97	0.63–1.50		0.97	0.56–1.68		1.77	1.06–2.96		0.078
ER−	195	13		0.85	0.49–1.49	0.57		0.91	0.38–2.19		0.52	0.13–2.10		1.66	0.62–4.46		1.3	0.32–5.27		0.93
Unknown	38	9		3.68	1.77–7.66	<0.001		(omitted: too few exposed cases for analysis)
Interaction:				P=0.0045				P=0.73												0.57
Progesterone Receptor (PR) Status
Pre-menopausal women
PR+	235	38		0.72	0.51–1.03	0.069		0.59	0.33–1.05		1.03	0.61–1.73		0.51	0.19–1.38		0.41	0.10–1.67		0.18
PR−	98	28		1.15	0.76–1.73	0.52		0.94	0.48–1.84		1.47	0.77–2.83		1.41	0.57–3.45		1.78	0.66–4.83		0.37
Unknown	161	31		0.88	0.60–1.30	0.52		0.51	0.24–1.09		1.03	0.54–1.95		1.5	0.73–3.07		0.93	0.30–2.96		0.86
Interaction:				P=0.25				P=0.42												0.66
Post-menopausal women
PR+	536	59		1.41	1.07–1.87	0.015		1.46	0.95–2.25		1.21	0.70–2.11		0.9	0.40–2.03		2.64	1.44–4.82		0.0044
PR−	283	23		1.07	0.70–1.63	0.75		1.17	0.60–2.25		0.92	0.38–2.23		2.07	0.98–4.38		0.93	0.23–3.74		0.44
Unknown	532	35		0.89	0.63–1.26	0.53		0.79	0.43–1.43		0.8	0.40–1.62		0.81	0.34–1.97		1.02	0.38–2.74		0.66
Interaction:				P=0.12				P=0.24												0.13
Human Epidermal Growth Factor-Receptor 2 (HER2) Status
Pre-menopausal women
HER2+	86	21		0.97	0.60–1.57	0.91		0.59	0.25–1.41		1.83	0.97–3.46		0.64	0.16–2.60		1.52	0.47–4.87		0.89
HER2−	348	62		0.79	0.60–1.04	0.094		0.63	0.40–0.99		0.88	0.55–1.39		1.11	0.64–1.94		0.56	0.21–1.49		0.18
Unknown	60	14		1.12	0.61–2.04	0.72		0.82	0.29–2.31		1.44	0.58–3.57		1.03	0.25–4.29		1.73	0.42–7.17		0.33
Interaction:				P=0.52				P=0.56												0.8
Post-menopausal women
HER2+	156	10		0.77	0.40–1.46	0.42		0.85	0.32–2.26		0.9	0.29–2.86		0.48	0.07–3.49		0.77	0.11–5.55		0.96
HER2−	1036	96		1.24	1.00–1.54	0.048		1.32	0.95–1.84		0.95	0.60–1.51		1.39	0.86–2.25		1.81	1.07–3.08		0.016
Unknown	159	11		0.92	0.49–1.72	0.8		(omitted: too few exposed cases for analysis)
Interaction:				P=0.29				P=0.68												0.46
Histological sub-type
Pre-menopausal women
Ductal	403	84		0.9	0.71–1.14	0.39		0.66	0.44–0.99		1.2	0.83–1.73		0.94	0.54–1.63		0.92	0.46–1.87		0.19
Lobular	59	9		0.76	0.37–1.53	0.44		(omitted: too few exposed cases for analysis)
Other	32	4		0.55	0.19–1.61	0.28		(omitted: too few exposed cases for analysis)
Interaction:				P=0.63
Post-menopausal women
Ductal	1036	88		1.08	0.87–1.35	0.49		1.02	0.70–1.47		1.13	0.75–1.71		1.11	0.65–1.88		1.24	0.66–2.33		0.26
Lobular	242	27		1.54	1.03–2.32	0.037		1.96	1.08–3.54		0.68	0.22–2.13		1.48	0.55–4.00		3.52	1.56–7.95		0.0053
Other	73	2		0.34	0.08–1.37	0.13		(omitted: too few exposed cases for analysis)
Interaction:				P=0.073				P=0.090												0.079
HR: Hazard Ratio; CI: Confidence Interval
* Night shift work: Over the last ten years, have you had any jobs that regularly involved work in the late evening or night (between 10pm and 7am)?
† Number of breast cancer cases
‡ HR adjusted for: attained age (Cox regression time scale); time since recruitment to cohort (0, 1–2, 3+ years); birth cohort (1908–39, 1940–49, 1950–59, 1960–69, 1970–96); benign breast disease (yes, no); family history of breast cancer in 1st degree relatives (yes, no); socio-economic score (ACORN score as trend, missing); birth weight (trend, missing); height at age 20 (trend, missing); age a…
§ Trend evaluated over those doing night shift work, based on time-varying annually updated values (excludes missing hours per week)
